# Supplementary material for: Detection of Enterotoxigenic Escherichia coli and Clostridia in the Aetiology of Neonatal Piglet Diarrhoea: Important Factors for Their Prevention
Source: Life (Basel). 2023 Apr 27;13(5):1092. doi: 10.3390/life13051092 (PMC10223568; doi:10.3390/life13051092)
Supplement: Supplementary file 1 [file life-13-01092-s001.zip]

Archive with 1 entries (1 files):
- life-2341765-supplementary.pdf
